# Supplementary material for: A Synthetic Sponge System Against miRNAs of the miR-17/92 Cluster Targets Transcriptional MYC Dosage Compensation in Aneuploid Cancer
Source: Cells. 2025 Sep 4;14(17):1384. doi: 10.3390/cells14171384 (PMC12427730; doi:10.3390/cells14171384)
Supplement: Supplementary file 1 [file cells-14-01384-s001.zip]

Archive with 1 entries (1 files):
- cells-3831767-supplementary.pdf
